# Supplementary material for: Early Driving Pressure Is Associated with Major Adverse Kidney Events at 30 Days in ARDS Patients with SARS-CoV-2
Source: J Clin Med. 2025 Apr 17;14(8):2783. doi: 10.3390/jcm14082783 (PMC12027899; doi:10.3390/jcm14082783)
Supplement: Supplementary file 1 [file jcm-14-02783-s001.zip]

Archive with 1 entries (1 files):
- jcm-3541617-supplementary.xlsx
