# Supplementary material for: Early Driving Pressure Is Associated with Major Adverse Kidney Events at 30 Days in ARDS Patients with SARS-CoV-2
Source: J Clin Med. 2025 Apr 17;14(8):2783. doi: 10.3390/jcm14082783 (PMC12027899; doi:10.3390/jcm14082783)
Supplement: Supplementary file 1 [file jcm-14-02783-s001.zip › jcm-3541617-supplementary.xlsx]

## Sheet: BASE ANONIMIZADA
ID	gender	sex_dic	Age	date_of_admision	Intubation_date	Sample_date	Weight	Height	BMI	Hypertension_0	HIV_0	Diabetes_0	hear_disease_0	Others_0	Leucocytes_0	Neutrophils_0	Lymphocytes_0	Hemoglobin_0	Hematocrit_0	Platelets_0	Sodium_0	Potassium_0	Chloride_0	Calcium_0	Magnesium_0	Phosphate_0	Glucose_0	HbA1C_0	bun_0	Creatinine_at_admission _0	Baseline_creatinine	LDH_0	cpk_0	ESR_0	ferrtin_0	D-Dimer_0	procalcitonin_0	Procalcitonin>5	C-Reactive_Protein_0	Troponin-I	BNP	Fibrinogen	ph_0	po2_0	pc2_0	hco3_0	PaO2/FiO2_0	Fluid_balance	sat_0_A
1	Female	2	66	2021-09-06	2021-09-06	2021-09-06	85	160	33.2	1	0	1	0	0	31.58	30.6	0.4	13.83	43.24	186.7	146	3.16	112	7.3	1.8	4.1	111		27		0.51	740	59	18	433.52	69.76	0.05	0	4.77	10.7	56.5	3234	7.2	50	72	23.4	50	230	86
2	Male	1	41	2021-09-05	2021-09-05	2021-09-06	94	174	31.04	0	0	0	0	0	28.62	27.3	0.7	19.27	59.19	255.1	140	4.23	102	8.2	2.7	5.4	211	5.92	35	1.29	0.73	991	122	16	250.9	5.47	1	1	21.46	9.3	10	697	7.14	75.9	78.8	19.8	75.9	144	88.6
3	Male	1	67	2021-09-05	2021-09-06	2021-09-06	74	167	26.53	0	0	0	0	0	10.87	10	0.6	15.23	43.48	403	138	4.13	101	7.6	2.2	2.9	105	5.79	22	0.75	0.86	20.7	61	16	2934	3.01	0.11	0	10.64	5.5	86.9	845	7.15	60	85	22.7	60	1230	81
4	Female	2	74	2021-09-06	2021-09-06	2021-09-07	68	165	24.9	1	0	0	0	0	12.28	11.6	0.3	11.47	34	266.3	136	3.4	103	7.8	1.8	2.5	79		16	0.58	0.44	642	26	46	1855	46.58	1.9	1	25.58	59.5	252.8	693	7.47	70	29	23.2	199	-170	95
5	Male	1	38	2021-09-06	2021-09-06	2021-09-07	78	178	24.62	1	0	0	0	0	9.77	8	1.2	16.29	47.03	231.1	134	4.23	100	7.8	2.2	2.9	297		18	0.77	1.04	571	218	28	2294.42	1.31	0.15	0		2		835	7.38	67	40	23.2	190	300	94
6	Female	2	70	2021-09-06	2021-09-06	2021-09-07	80	165	35.6	1	0	0	0	0	15.76	13.1	1.4	13.67	40.81	457.5	141	5.65	104	9.5	2.4	5.1	174		72	2.84	0.67	1161	168	11	1479.56	2.32	0.73	1	9	1104.6		611	7.21	48.3	53.6	18.5	80.5	2570	73.4
7	Male	1	86	2021-09-07	2021-09-07	2021-09-08	85	162	32.4	1	0	0	0	0	10.7	7.8	2.1	13.33	39.31	198	130	4.49	96	8.4	1.9	2.8	116		22	1.33	1.14	50.7	202	18	879	0.15	0.1	0	16.87	16.5	31.3	762	7.21	90	42	16.2	90	1168	95
8	Male	1	50	2021-09-07	2021-09-07	2021-09-08	85	181	25.9	0	0	0	0	0	8.86	8.3	0.4	15.31	44	217.6	136	3.98	99	8.1	2.3	2.5	110	5.59	27	1.05	0.5	6.13	85	17	9460.25	6.13	1.25	1	37.61	7.1	10.9	886	7.3	138	56	3.6	138	540	98
9	Male	1	55	2021-09-07	2021-09-07	2021-09-08	90	179	28.1	1	0	1	0	0	14.02	13.5	0.3	14.21	41.86	389.5	136	4.56	102	7.4	1.9	3.8	272	8.91	26	0.68	0.56	436	43	52	1135.11	1.88	0.38	0	18.23	2.5	16.5	704	7.39	92	42	24.8	92	545	97
10	Male	1	56	2021-09-07	2021-09-07	2021-09-08	85	170	29.4	1	0	1	0	0	15.7	12.3	2.1	15.07	45.09	243	136	4.95	107	7.7	2.1	4.4	322		37	1.87	1.13	784	208	49	1408	0.23	0.16	0	22.44	51.4	30.2	836	7.1	107	61	16	107	1331	94.8
11	Male	1	64	2021-09-07	2021-09-07	2021-09-08	90	156	25.25	0	0	0	0	0	16.49	15.2	0.7	15.84	46.66	305.2	143	5.92	108	7.9	2.9	6.6	171	5.77	28	1.36	0.41	584	106	90	1158.6	0.47	0.34	0		41.1	96		7.11	87	91	20.8	87	176	92
12	Female	2	58	2021-09-09	2021-09-09	2021-09-09	90	160	35.1	1	0	1	0	0	4.6	4.5	0.1	11.76	32.26	373.7	126	3.82	91	8.3	1.7	2.7	374	7.3	28	0.84	0.43	917	157	63		6	0.17	0	9.76	5.8	40.8	489	7.26	57	51	20.9	57	1854	84
13	Male	1	38	2021-09-08	2021-09-08	2021-09-09	120	162	45.7	1	0	0	0	0	16	14.4	0.7	15.1	45.9	241	144	3.66	108	7.8	2	6.2	149		31	0.73	0.78	838	199	45	453	0.59	0.17	0	12.97	86.4	24	799	7.22	89.9	61.9	21.7	149.8	1685	95
14	Female	2	85	2021-09-09	2021-09-09	2021-09-10	58	135	31.83	1	0	1	0	0	16.6	16	0.2	13.47	38.78	325.3	124	2.09	78	7.8	1.7	2	188		23	0.55	0.25	437	20	78	1218.45	1.42	0.31	0	28.82	72.5	243.6	769	7.44	60.5	43.3	28.5	151	820	91.1
15	Male	1	86	2021-09-09	2021-09-09	2021-09-10	75	174	24.77	1	0	1	1	0	11.47	10.6	0.3	15.1	45.15	225.5	129	5.09	97	8.7	2.1	3.1	152		44	1.28	0.41	1080	126	33	4668.85	3.89	0.87	1	22.37	152.1	568.1	663	7.38	59.3	36.5	21.9	169	750	88.5
16	Female	2	87	2021-09-11	2021-09-12	2021-09-13	61	150	27.1	1	0	0	0	0	5.78	5.2	0.2	13.89	38.3	236	142	4.2	105	7.7	2.8	5.4	166	6.15	59	1.41	0.79	479	33		1213.19	3	0.2	0	14	21	197.2	615	7.27	66	45	19.2	165	493	91
17	Male	1	51	2021-09-13	2021-09-13	2021-09-14	86	173	28.73	0	0	0	0	0	24.44	23	0.9	13.06	38.74	507	136	4.37	104	8	2.2	2.8	112		13	1.05	0.72	821	286	50	301.88	2.62	0.14	0	10.48	49.9	29.6		7.28	85	56	23.3	121	848	95
18	Female	2	68	2021-09-13	2021-09-13	2021-09-15	80	150	35.5	0	0	1	0	0	9.12	6.52	1	15.67	46.54	166.5	141	4.12	105	8.5	2.3	3.8	188	6.24	23	0.95	0.55	726	53			0.29	0.36	0	16.81	44.5	156	533	7.34	68.5	42.6	22.1	196	1432.3	92.6
19	Female	2	57	2021-09-13	2021-09-13	2021-09-14	89	149	40.08	0	0	0	0	0	22.84	21.5	1.1	12.34	38.03	459	138	4.32	106	7.7	2	3.6	129		22	0.74	0.39	519	30	50	272	2.62	0.21	0	18.75	50.7	18.4	755	7.19	64.5	64.6	20.5	64.5	1007	89
20	Male	1	51	2021-09-13	2021-09-13	2021-09-14	83	160	32.32	0	0	0	0	0	26.07	23.8	1.3	15.96	49.83	208	141	4.29	104	8.2	2.5	4.7	117	5.5	27	0.85	0.46	580	38	44	1837		0.23	0	23.26	2.4	16.6		7.33	63	55	25	157	512	91
21	Female	2	72	2021-09-14	2021-09-14	2021-09-15	72	150	32	0	0	0	0	0	16.4	15.5	0.6	15.6	49.39	106.5	142	3.74	108	7.2	2.1	4.5	206		31	0.93	1.16	506	40	20	248.57	9.27	0.05	0	13.12	42.3	1829.5	462	7.39	50	37.3	22.7	50	1383	85
22	Male	1	26	2021-09-14	2021-09-14	2021-09-15	100	185	29.2	0	0	0	0	0	7.63	5.9	1.2	14.76	43.78	122	139	3.87	104	8.7	2.2	3.9	91		19	0.62	0.94	786	100	81	3384.71	69.5	0.1	0	12.53	14.9	33		7.43	78.5	37	25	196	1565.8	97
23	Male	1	60	2021-09-16	2021-09-16	2021-09-17	87	181	26.55	0	0	0	1	0	17.4	15.4	0.7	16.9	49.1	378	138	4.3	97	9.1	2.8	3.3	127		21	0.95	0.67	519	67		1919	0.45	0.46	0	30.4	8.4	41	907	7.33	51	36	19.2	127	1826	84
24	Male	1	76	2021-09-17	2021-09-17	2021-09-17	67	170	23.18	0	0	0	1	0	18.1	16.9	0.6	16.3	49.4	168	141	4.9	102	8	2.3	5.2	347	7.62	32	1.19	3.5	701	190	34	1336	5.8	0.15	0	6.8	69	329	461	7.09	58	106	22.1	58	1670	73
25	Male	1	52	2021-09-19	2021-09-19	2021-09-20	60	167	21.51	1	1	1	0	1	34.2	25.7	4.4	14.8	47.94	307.9	125	4.12	92	8.7	2.8	7.6	446	12.35	51	1.93	0.76	1032	519		1302.28	1.82	0.9	1	14.4	3.6	188.4	712	7.52	61.8	35.1	29.8	206	4431.4	94.8
26	Female	2	47	2021-09-16	2021-09-16	2021-09-17	71	150	31.55	0	0	0	0	0	13.9	13	0.6	12.1	37	321	141	4.3	105	7.8	1.8	3.8	75		14	0.63	0.24	546	22		183	0.35	0.24	0	20.7	16.3	52.5	631	7.32	49	29	16.3	61	980	83
27	Male	1	40	2021-09-16	2021-09-16	2021-09-17	80	171	27.35	0	0	0	0	0	9.4	8	1	14	42	362	149	3.6	91	7.9	1.9	4	127	6.16	19	1.03	0.72	635	366		952	5.9	0.31	0	17.3	342	1138	670	7.31	80	44	21.8	230	540	93
28	Female	2	33	2021-09-16	2021-09-16	2021-09-17	78	164	29	0	0	0	0	0	25.28	24	0.8	16.46	50.05	301	144	4.3	102	7.7	2.1	5.5	134		11	0.58	0.69	465	28	30	310.33	8.65	0.05	0	18.42	41.7	320.4	632	7.16	43	79	27.4	43	486	69
29	Male	1	57	2021-09-16	2021-09-16	2021-09-17	84	156	34.51	0	0	0	0	0	10.3	8.1	1.3	15.2	45	444	136	4.7	98	8.6	2.2	4	134		10	0.77	0.38	542	38		1079	2.3	0.29	0	26.5	11	55	875	7.21	50	49	19.3	50	785	81
30	Male	1	81	2021-09-19	2021-09-19	2021-09-20	70	167	25	1	0	1	0	0	7.7	6.3	0.9	14	41.6	245.2	132	4.66	101	9	1.9	2.2	323	13.49	17	0.95	0.61	495	32	50		7.59	0.12	0	13.62	4.8	25.4	485	7.31	88	44	21	110	510	96
31	Female	2	73	2021-09-19	2021-09-19	2021-09-20	56	152	24.24	0	0	0	0	0	8.11	7	0.4	13.14	38.43	238.3	133	4.64	99	8.9	2.5	4	139	5.42	41	1.55	0.51	854	99		486.67	0.62	0.85	1	14.14	138.3	319.8	622	7.01	141	98	18	236	1453	97
32	Male	1	55	2021-09-20	2021-09-20	2021-09-21	85	170	29.41	1	0	0	0	0	14.15	13	0.8	15.73	47.9	178.1	142	4.02	102	8.3	2.4	4.3	129		22	1.01	0.7	604	277	27	1110	0.4	0.19	0	5.05	2.8	63.1	430	7.52	58	29	16	193	235	92
33	Male	1	20	2021-09-20	2021-09-20	2021-09-21	40	160	15.6	0	1	0	0	0	9.97	9	0.5	13.85	41.1	243	128	4.27	94	7.9	2	4.2	81		11	0.5	0.4	558	46	31	2923	8.72	0.27	0	8.72	3	10	613	7.37	70	39	22	175	1051	92
34	Male	1	23	2021-09-20	2021-09-20	2021-09-21	120	189	33.59	0	0	0	0	0	8.5	6.8	0.8	16.92	49.87	217	141	3.81	103	8.1	1.8	3.8	138		30	1.46	0.34	1407	176		3268	1.08	0.06	0	23	4	10	722	7.26	72	58	22.8	154	2274	91
35	Male	1	31	2021-09-21	2021-09-21	2021-09-22	95	174	31	1	0	0	0	0	13	12.3	0.5	13	39.16	203	143	4.55	107	8	2.2	3.2	182	5.08	21	1.06	0.7	451	58	32	701.67	0.48	0.35	0	15.68		36.5	690	7.34	88	53	25.9	135	288	97
36	Male	1	47	2021-09-21	2021-09-22	2021-09-22	65	165	23.8	0	1	0	0	1	14.7	12.6	1.6	14.62	44	388.9	136	4.1	102	9	1.9	3.6	85		21	0.62	0.24	550	32	17	880.97	0.5	0.14	0	1.15	1.8	65.1	477	7.31	66.8	46.8	22.2	167	1237.6	92
37	Male	1	64	2021-09-21	2021-09-21	2021-09-22	63	163	23.77	0	0	0	0	0	15.59	14.6	0.4	16.06	49.18	93	140	5.08	109	7.4	2.9	2.8	132	7.7	34	0.95	1.23	1105	106		2308	5.86	0.21	0	16	67	110	247	7.22	63	68	22.8	104	2081	91
38	Female	2	28	2021-09-21	2021-09-21	2021-09-22	69	155	28.72	0	0	0	0	0	4.24	2.6	1.1	11.74	36.79	298.4	141	4.62	107	8.4	2.5	3.4	81	5.17	15	0.59	0.59	257	28		49	0.42	0.02	0	7.99	1	61.3	648	7.41	76.8	49.6	29.3	192	380.2	94.5
39	Male	1	76	2021-09-22	2021-09-22	2021-09-23	60	155	24.97	1	0	0	0	0	9.65	8.7	0.8	14.22	41.5	195	136	3.57	106	7.1	1.8	3.3	88	5.57	17	0.6	0.36	729	1215	40	792	23	0.4	0	20		210		7.27	70	57	22.7	140	896	93
40	Male	1	37	2021-09-22	2021-09-22	2021-09-23	71	155	29.55	0	0	0	0	0	11.69	10.6	0.4	12.67	38.34	215	137	4.23	103	7.7	1.8	3.4	147	5.1	20	0.67	0.64	407	29	26	893.2	0.31	0.07	0	11.1	0	102	547	7.43	88	39	26.1	251	2760	97
41	Female	2	49	2021-09-23	2021-09-23	2021-09-24	72	169	25.21	0	0	0	0	0	4.05	3.3	0.6	11	34.13	389.4	132	4.09	94	7.9	2.6	4.1	149		9	0.71	0.41	561	206	70	215.59	0.27	0.07	0	15.15	5.5		724	7.47	58.2	35.3	26.6	159	1698	90.8
42	Male	1	69	2021-09-23	2021-09-23	2021-09-24	65	159	27.29	1	0	0	0	0	23.57	21.4	0.7	14.27	43.82	291.1	132	5.19	96	8.7	2.2	2.6	106	5.59	16	0.96	0.65	616	205		340.91	0.44	0.6	1	14.55	6.6	81.4	785	7.47	62	35	26	168	1696	92
43	Male	1	76	2021-09-23	2021-09-23	2021-09-24	50	140	25.5	0	0	1	0	0	16.91	15.5	0.9	12.95	37.3	167.6	134	4.53	103	6.8	2.1	4.6	152	6.48	29	0.95	0.95	616	60	30	1914.19	7.4	0.09	0	22.37	87.4	62.7	605	7.31	68	37	27	170	1054	92
44	Female	2	70	2021-09-23	2021-09-23	2021-09-24	89	163	33.09	1	0	1	0	0	13.39	12.5	0.6	12.77	39.24	221.1	131	5.39	99	7.8	2.7	5.5	399		68	2.48	1.41	618	191	116		0.71	2.89	1	34.98	64.6	149.4	768	7.22	50.7	57.9	20.3	50	3263	82.3
45	Male	1	88	2021-09-26	2021-09-26	2021-09-27	50	168	17.7	0	0	0	0	0	15.97	15	0.6	14.16	44.16	303	144	4.95	106	7.6	2.2	3.4	120	5.21	30	1.53	0.87	654	49	15	7633	62.36	0.99	1	25.8	376	360	708	7.3	66	50	22.8	119	2500	91
[truncated: 38 more columns]
